# Supplementary material for: Multimodal Electrophysiological Signals for Machine Learning-Aided Parkinson’s Disease Diagnosis
Source: Biosensors (Basel). 2026 Jul 13;16(7):381. doi: 10.3390/bios16070381 (PMC13407023; doi:10.3390/bios16070381)
Supplement: Supplementary file 1 [file biosensors-16-00381-s001.zip]

Archive with 1 entries (1 files):
- biosensors-4374320-supplementary.pdf
